# Supplementary material for: Deciphering the Role of Ferroptosis in the Pathogenesis of Peripheral Artery Disease Myopathy
Source: Biology (Basel). 2025 May 12;14(5):537. doi: 10.3390/biology14050537 (PMC12108827; doi:10.3390/biology14050537)
Supplement: Supplementary file 1 [file biology-14-00537-s001.zip]

Archive with 1 entries (1 files):
- biology-3567499-supplementary.pdf
